# Supplementary material for: Novel HLA allele associations with susceptibility, staging, symptomatic state, autoimmune hepatitis and hepatocellular carcinoma events for primary biliary cholangitis in the Japanese population
Source: Front Immunol. 2023 May 31;14:1151502. doi: 10.3389/fimmu.2023.1151502 (PMC10264690; doi:10.3389/fimmu.2023.1151502)
Supplement: Supplementary Table 1 — Association analysis of HLA-A, -C, -B, -DRB1, -DQA1, -DQB1, -DPA1 and -DPB1 in Japanese PBC patients with Scheuer Stage 0–2 and Japanese PBC patients with Scheuer Stage 3–4. Abbreviations: OR = odd ratio; 95%CI = 95% confidence interval; Pc-value = multiple testing-corrected p-value; binned = rare HLA alleles with expected count < 5, combined into a common class. [file Table_1.xlsx]

## Sheet: Supplementary Table 1
	Supplementary Table 1: Association analysis of HLA-A, -C, -B, -DRB1, -DQA1, -DQB1, -DPA1 and -DPB1 in Japanese PBC patients with Scheuer Stage 1–2 and Japanese PBC patients with Scheuer Stage 3–4. Abbreviations: OR = odd ratio; 95%CI = 95% confidence interval; Pc-value = multiple testing-corrected p-value; binned = rare HLA alleles with expected count < 5, combined into a common class.
	Locus	Allele	Stage 1-2	%	Stage 3-4	%	OR (95%CI)	P-value	Pc-value
	A	02:01:01	184	11.3022	37	10.5714	0.93 (0.62–1.36)	0.69379	NS
	A	02:06:01	145	8.90663	37	10.5714	1.21 (0.80–1.79)	0.32829	NS
	A	02:07:01	82	5.03686	16	4.57143	0.90 (0.49–1.58)	0.71584	NS
	A	11:01:01	163	10.0123	32	9.14286	0.90 (0.59–1.36)	0.62059	NS
	A	24:02:01	673	41.3391	143	40.8571	0.98 (0.77–1.25)	0.86804	NS
	A	26:01:01	120	7.37101	41	11.7143	1.67 (1.12–2.45)	0.0070202	NS
	A	26:03:01	26	1.59705	5	1.42857	0.89 (0.27–2.39)	0.81791	NS
	A	31:01:02	156	9.58231	22	6.28571	0.63 (0.38–1.01)	0.050558	NS
	A	33:03:01	67	4.11548	15	4.28571	1.04 (0.55–1.87)	0.88476	NS
	B	07:02:01	92	5.65806	10	2.87356	0.49 (0.23–0.96)	0.033197	NS
	B	15:01:01	98	6.02706	17	4.88506	0.80 (0.44–1.37)	0.4091	NS
	B	35:01:01	126	7.74908	32	9.1954	1.21 (0.78–1.83)	0.36684	NS
	B	39:01:01	41	2.52153	9	2.58621	1.03 (0.43–2.17)	0.94443	NS
	B	39:01:03	29	1.78352	10	2.87356	1.63 (0.70–3.48)	0.18479	NS
	B	40:01:02	98	6.02706	23	6.6092	1.10 (0.66–1.78)	0.68116	NS
	B	40:02:01	141	8.67159	33	9.48276	1.10 (0.72–1.66)	0.62809	NS
	B	40:06:01	99	6.08856	26	7.47126	1.25 (0.76–1.97)	0.33643	NS
	B	44:03:01	55	3.38253	8	2.29885	0.67 (0.27–1.44)	0.29657	NS
	B	46:01:01	128	7.87208	26	7.47126	0.94 (0.58–1.48)	0.80025	NS
	B	48:01:01	31	1.90652	8	2.29885	1.21 (0.48–2.72)	0.63314	NS
	B	51:01:01	138	8.48708	31	8.90805	1.05 (0.68–1.60)	0.79893	NS
	B	52:01:01	221	13.5916	53	15.2299	1.14 (0.81–1.59)	0.42241	NS
	B	54:01:01	157	9.6556	24	6.89655	0.69 (0.42–1.09)	0.10552	NS
	B	55:02:01	19	1.16851	11	3.16092	2.76 (1.17–6.17)	0.0058271	NS
	B	59:01:01	51	3.13653	6	1.72414	0.54 (0.19–1.28)	0.15329	NS
	B	binned	102	6.27306	21	6.03448	0.96 (0.56–1.57)	0.86728	NS
	C	01:02:01	368	22.6044	63	18	0.75 (0.55–1.02)	0.058349	NS
	C	03:03:01	197	12.1007	51	14.5714	1.24 (0.87–1.74)	0.2054	NS
	C	03:04:01	185	11.3636	55	15.7143	1.45 (1.03–2.03)	0.023728	NS
	C	04:01:01	55	3.37838	5	1.42857	0.41 (0.13–1.04)	0.053657	NS
	C	07:02:01	192	11.7936	39	11.1429	0.94 (0.63–1.36)	0.73092	NS
	C	08:01:01	123	7.55528	33	9.42857	1.27 (0.82–1.92)	0.23815	NS
	C	12:02:02	222	13.6364	53	15.1429	1.13 (0.80–1.57)	0.45988	NS
	C	14:02:01	118	7.24816	20	5.71429	0.78 (0.45–1.28)	0.30682	NS
	C	14:03:01	55	3.37838	8	2.28571	0.67 (0.27–1.43)	0.29092	NS
	C	15:02:01	49	3.00983	18	5.14286	1.75 (0.94–3.10)	0.045364	NS
	C	binned	64	3.9312	5	1.42857	0.35 (0.11–0.88)	0.020615	NS
	DRB1	01:01:01	96	5.90406	11	3.14286	0.52 (0.25–0.98)	0.038399	NS
	DRB1	04:03:01	48	2.95203	6	1.71429	0.57 (0.20–1.36)	0.19761	NS
	DRB1	04:05:01	311	19.1267	66	18.8571	0.98 (0.72–1.33)	0.90732	NS
	DRB1	08:02:01	88	5.41205	26	7.42857	1.40 (0.85–2.23)	0.14218	NS
	DRB1	08:03:02	234	14.3911	43	12.2857	0.83 (0.57–1.19)	0.30339	NS
	DRB1	09:01:02	229	14.0836	71	20.2857	1.55 (1.14–2.10)	0.0033559	NS
	DRB1	12:01:01	49	3.01353	8	2.28571	0.75 (0.31–1.62)	0.46054	NS
	DRB1	14:05:01	44	2.70603	10	2.85714	1.06 (0.47–2.16)	0.87501	NS
	DRB1	14:54:01	51	3.13653	14	4	1.29 (0.65–2.39)	0.41132	NS
	DRB1	15:01:01	63	3.87454	21	6	1.58 (0.90–2.67)	0.073794	NS
	DRB1	15:02:01	215	13.2226	51	14.5714	1.12 (0.79–1.57)	0.50244	NS
	DRB1	binned	115	7.07257	19	5.42857	0.75 (0.43–1.25)	0.26714	NS
	DQB1	03:01:01	95	5.83538	15	4.28571	0.72 (0.38–1.27)	0.25109	NS
	DQB1	03:02:01	129	7.92383	22	6.28571	0.78 (0.46–1.25)	0.29508	NS
	DQB1	03:03:02	247	15.172	74	21.1429	1.50 (1.10–2.02)	0.0059866	NS
	DQB1	04:01:01	310	19.0418	64	18.2857	0.95 (0.69–1.29)	0.74313	NS
	DQB1	04:02:01	80	4.914	17	4.85714	0.99 (0.54–1.71)	0.96435	NS
	DQB1	05:01:01	109	6.69533	12	3.42857	0.49 (0.25–0.91)	0.020688	NS
	DQB1	05:02:01	27	1.65848	9	2.57143	1.57 (0.64–3.47)	0.24639	NS
	DQB1	05:03:01	75	4.60688	16	4.57143	0.99 (0.53–1.74)	0.97709	NS
	DQB1	06:01:01	450	27.6413	94	26.8571	0.96 (0.73–1.25)	0.76566	NS
	DQB1	06:02:01	56	3.4398	21	6	1.79 (1.02–3.05)	0.02467	NS
	DPB1	02:01:02	325	19.9631	49	14.0805	0.66 (0.46–0.92)	0.010996	NS
	DPB1	02:02:01	62	3.80835	13	3.73563	0.98 (0.49–1.83)	0.94862	NS
	DPB1	03:01:01	97	5.95823	17	4.88506	0.81 (0.45–1.39)	0.43577	NS
	DPB1	04:02:01	160	9.82801	26	7.47126	0.74 (0.46–1.15)	0.17175	NS
	DPB1	05:01:01	706	43.3661	182	52.2989	1.43 (1.13–1.82)	0.0023602	NS
	DPB1	09:01:01	195	11.9779	47	13.5057	1.15 (0.80–1.63)	0.43002	NS
	DPB1	13:01:01	29	1.78133	4	1.14943	0.64 (0.16–1.84)	0.40374	NS
	DPB1	binned	26	1.59705	8	2.29885	1.45 (0.56–3.33)	0.36081	NS
	DPA1	01:03:01	344	49.5677	50	44.6429	0.82 (0.54–1.25)	0.33329	NS
	DPA1	02:01:01	74	10.6628	5	4.46429	0.39 (0.12–0.99)	0.040636	NS
	DPA1	02:02:02	276	39.7695	57	50.8929	1.57 (1.03–2.39)	0.026527	NS
	DQA1	01:01:01	97	5.99506	11	3.14286	0.51 (0.24–0.97)	0.033632	NS
	DQA1	01:02:01	99	6.11867	24	6.85714	1.13 (0.68–1.81)	0.6048	NS
	DQA1	01:03:01	453	27.9975	96	27.4286	0.97 (0.74–1.27)	0.82961	NS
	DQA1	01:04:01	97	5.99506	24	6.85714	1.15 (0.69–1.85)	0.54267	NS
	DQA1	03:01:01	114	7.04574	19	5.42857	0.76 (0.43–1.26)	0.27448	NS
	DQA1	03:02:01	246	15.204	73	20.8571	1.47 (1.08–1.98)	0.0092656	NS
	DQA1	03:03:01	358	22.1261	70	20	0.88 (0.65–1.18)	0.38198	NS
	DQA1	04:01:01	63	3.8937	17	4.85714	1.26 (0.68–2.21)	0.4079	NS
	DQA1	binned	58	3.58467	13	3.71429	1.04 (0.52–1.94)	0.90615	NS

## Sheet: Supplementary Table 2
	Supplementary Table 2: HLA haplotype analysis of HLA-A, -C, -B, -DRB1, -DQA1, -DQB1, -DPA1 and -DPB1 in Japanese PBC patients with Scheuer Stage 1–2 and Japanese PBC patients with Scheuer Stage 3–4. Abbreviations: OR = odds ratio; 95%CI = 95% confidence interval; Pc-value = multiple testing-corrected p-value; binned = rare HLA alleles with expected count < 5, combined into a common class.
	A~B	Stage 1-2	%	Stage 3-4	%	OR (95%CI)	P-value	Pc-value
	02:01:01~51:01:01	27	1.65848	7	2	1.21 (0.44–2.88)	0.65562	NS
	02:06:01~40:06:01	27	1.65848	10	2.85714	1.74 (0.75–3.76)	0.1332	NS
	02:07:01~46:01:01	70	4.29975	16	4.57143	1.07 (0.57–1.88)	0.82112	NS
	11:01:01~15:01:01	35	2.14988	4	1.14286	0.53 (0.14–1.49)	0.21892	NS
	11:01:01~54:01:01	35	2.14988	3	0.857143	0.39 (0.08–1.26)	0.10995	NS
	24:02:01~07:02:01	76	4.6683	9	2.57143	0.54 (0.24–1.09)	0.07927	NS
	24:02:01~35:01:01	30	1.84275	6	1.71429	0.93 (0.31–2.29)	0.87043	NS
	24:02:01~40:01:02	42	2.57985	11	3.14286	1.23 (0.56–2.45)	0.55402	NS
	24:02:01~40:02:01	49	3.00983	8	2.28571	0.75 (0.31–1.62)	0.46255	NS
	24:02:01~40:06:01	36	2.2113	10	2.85714	1.30 (0.57–2.71)	0.46704	NS
	24:02:01~46:01:01	33	2.02703	6	1.71429	0.84 (0.29–2.06)	0.70261	NS
	24:02:01~51:01:01	32	1.9656	9	2.57143	1.32 (0.55–2.85)	0.47047	NS
	24:02:01~52:01:01	210	12.8993	47	13.4286	1.05 (0.73–1.48)	0.78932	NS
	24:02:01~54:01:01	77	4.72973	14	4	0.84 (0.43–1.52)	0.55439	NS
	24:02:01~59:01:01	27	1.65848	3	0.857143	0.51 (0.10–1.68)	0.26578	NS
	26:01:01~40:02:01	35	2.14988	14	4	1.90 (0.93–3.66)	0.043355	NS
	31:01:02~51:01:01	56	3.4398	5	1.42857	0.41 (0.13–1.02)	0.048323	NS
	33:03:01~44:03:01	48	2.9484	8	2.28571	0.77 (0.31–1.66)	0.49769	NS
	binned	683	41.9533	160	45.7143	1.17 (0.92–1.48)	0.19677	NS
	A~C~B	Stage 1-2	%	Stage 3-4	%	OR (95%CI)	P-value	Pc-value
	02:06:01~08:01:01~40:06:01	25	1.53563	9	2.57143	1.69 (0.69–3.79)	0.17619	NS
	02:07:01~01:02:01~46:01:01	70	4.29975	16	4.57143	1.07 (0.57–1.88)	0.82112	NS
	11:01:01~01:02:01~54:01:01	36	2.2113	3	0.857143	0.38 (0.07–1.22)	0.098292	NS
	24:02:01~07:02:01~07:02:01	75	4.60688	9	2.57143	0.55 (0.24–1.11)	0.086678	NS
	24:02:01~03:03:01~35:01:01	23	1.41278	7	2	1.42 (0.51–3.46)	0.41479	NS
	24:02:01~03:04:01~40:01:02	33	2.02703	9	2.57143	1.28 (0.53–2.76)	0.52156	NS
	24:02:01~08:01:01~40:06:01	28	1.7199	6	1.71429	1.00 (0.33–2.48)	0.99415	NS
	24:02:01~01:02:01~46:01:01	33	2.02703	6	1.71429	0.84 (0.29–2.06)	0.70261	NS
	24:02:01~14:02:01~51:01:01	31	1.90418	6	1.71429	0.90 (0.30–2.21)	0.81197	NS
	24:02:01~12:02:02~52:01:01	211	12.9607	46	13.1429	1.02 (0.71–1.44)	0.92673	NS
	24:02:01~01:02:01~54:01:01	71	4.36118	15	4.28571	0.98 (0.52–1.76)	0.94992	NS
	24:02:01~01:02:01~59:01:01	27	1.65848	3	0.857143	0.51 (0.10–1.68)	0.26578	NS
	26:01:01~03:04:01~40:02:01	31	1.90418	14	4	2.15 (1.04–4.21)	0.017049	NS
	31:01:02~14:02:01~51:01:01	54	3.31695	4	1.14286	0.34 (0.09–0.92)	0.028728	NS
	33:03:01~14:03:01~44:03:01	48	2.9484	8	2.28571	0.77 (0.31–1.66)	0.49769	NS
	binned	832	51.1057	189	54	1.12 (0.89–1.43)	0.3256	NS
	DRB1~DQB1	Stage 1-2	%	Stage 3-4	%	OR (95%CI)	P-value	Pc-value
	01:01:01~05:01:01	97	5.95823	11	3.14286	0.51 (0.24–0.97)	0.035449	NS
	04:03:01~03:02:01	46	2.82555	6	1.71429	0.60 (0.21–1.42)	0.23845	NS
	04:05:01~04:01:01	309	18.9803	64	18.2857	0.96 (0.70–1.29)	0.76311	NS
	04:06:01~03:02:01	40	2.457	1	0.285714	0.11 (0.00–0.68)	0.0096918	NS
	08:02:01~03:02:01	36	2.2113	13	3.71429	1.71 (0.82–3.34)	0.10075	NS
	08:02:01~04:02:01	52	3.1941	13	3.71429	1.17 (0.58–2.21)	0.62043	NS
	08:03:02~06:01:01	234	14.3735	43	12.2857	0.83 (0.57–1.19)	0.30722	NS
	09:01:02~03:03:02	228	14.0049	71	20.2857	1.56 (1.14–2.12)	0.0029206	0.0379678
	12:01:01~03:01:01	32	1.9656	6	1.71429	0.87 (0.30–2.13)	0.756	NS
	13:02:01~06:04:01	40	2.457	3	0.857143	0.34 (0.07–1.09)	0.062602	NS
	14:05:01~05:03:01	44	2.7027	10	2.85714	1.06 (0.47–2.16)	0.87221	NS
	14:54:01~05:03:01	31	1.90418	6	1.71429	0.90 (0.30–2.21)	0.81197	NS
	15:01:01~06:02:01	56	3.4398	21	6	1.79 (1.02–3.05)	0.02467	NS
	15:02:01~06:01:01	215	13.2064	51	14.5714	1.12 (0.79–1.57)	0.49708	NS
	binned	168	10.3194	31	8.85714	0.84 (0.55–1.27)	0.40934	NS

## Sheet: Supplementary Table 3
	Supplementary Table 3: Association analysis of HLA-A, -C, -B, -DRB1, -DQA1, -DQB1, -DPA1 and -DPB1 in asymptomatic Japanese PBC patients and s0, s1 and s2 Japanese PBC patients. Abbreviations: OR = odds ratio; 95%CI = 95% confidence interval; Pc-value = multiple testing-corrected p-value; binned = rare HLA alleles with expected count < 5, combined into a common class; aPBC = asymptomatic PBC (i.e…
	Locus	Allele	aPBC	%	s0,s1,s2	%	OR (95%CI)	P-value	Pc-value
	A	02:01:01	229	11.393	119	12.0202	1.06 (0.83–1.35)	0.61397	NS
	A	02:06:01	186	9.25373	102	10.303	1.13 (0.86–1.46)	0.35896	NS
	A	11:01:01	207	10.2985	89	8.9899	0.86 (0.65–1.12)	0.25841	NS
	A	24:02:01	838	41.6915	392	39.596	0.92 (0.78–1.07)	0.27249	NS
	A	26:01:01	152	7.56219	102	10.303	1.40 (1.07–1.84)	0.011223	NS
	A	31:01:02	172	8.55721	86	8.68687	1.02 (0.77–1.34)	0.90519	NS
	B	15:01:01	116	5.86451	60	6.07287	1.04 (0.74–1.44)	0.8209	NS
	B	35:01:01	151	7.63397	91	9.21053	1.23 (0.92–1.62)	0.13932	NS
	B	40:01:02	131	6.62285	72	7.28745	1.11 (0.81–1.51)	0.49929	NS
	B	40:02:01	199	10.0607	89	9.0081	0.89 (0.67–1.16)	0.36151	NS
	B	40:06:01	120	6.06673	66	6.68016	1.11 (0.80–1.53)	0.51603	NS
	B	46:01:01	144	7.28008	63	6.37652	0.87 (0.63–1.19)	0.36268	NS
	B	51:01:01	168	8.49343	97	9.81781	1.17 (0.89–1.54)	0.23334	NS
	B	52:01:01	270	13.6502	138	13.9676	1.03 (0.82–1.29)	0.81298	NS
	B	54:01:01	172	8.69565	72	7.28745	0.83 (0.61–1.11)	0.18833	NS
	C	01:02:01	419	20.6607	189	18.9759	0.90 (0.74–1.09)	0.27727	NS
	C	03:03:01	247	12.1795	138	13.8554	1.16 (0.92–1.46)	0.19379	NS
	C	03:04:01	271	13.3629	144	14.4578	1.10 (0.87–1.37)	0.41086	NS
	C	07:02:01	244	12.0316	110	11.0442	0.91 (0.71–1.16)	0.42734	NS
	C	08:01:01	158	7.79093	84	8.43373	1.09 (0.82–1.45)	0.54035	NS
	C	12:02:02	274	13.5108	139	13.9558	1.04 (0.83–1.30)	0.7377	NS
	C	14:02:01	140	6.90335	72	7.22892	1.05 (0.77–1.42)	0.74174	NS
	DRB1	04:05:01	363	18.5015	167	16.9715	0.90 (0.73–1.11)	0.30788	NS
	DRB1	08:02:01	115	5.86137	60	6.09756	1.04 (0.74–1.45)	0.79811	NS
	DRB1	08:03:02	262	13.3537	119	12.0935	0.89 (0.70–1.13)	0.33635	NS
	DRB1	09:01:02	282	14.3731	181	18.3943	1.34 (1.09–1.66)	0.004678	0.02339
	DRB1	15:02:01	255	12.9969	135	13.7195	1.06 (0.84–1.34)	0.58521	NS
	DQB1	03:01:01	135	6.61117	55	5.48902	0.82 (0.58–1.14)	0.22912	NS
	DQB1	03:02:01	170	8.32517	79	7.88423	0.94 (0.70–1.25)	0.67658	NS
	DQB1	03:03:02	303	14.8384	189	18.8623	1.33 (1.09–1.64)	0.0045963	0.0275778
	DQB1	04:01:01	377	18.4623	168	16.7665	0.89 (0.72–1.09)	0.25147	NS
	DQB1	05:03:01	111	5.43585	56	5.58882	1.03 (0.73–1.45)	0.86173	NS
	DQB1	06:01:01	524	25.6611	256	25.5489	0.99 (0.83–1.19)	0.94687	NS
	DPB1	02:01:02	404	19.8039	189	19.0141	0.95 (0.78–1.16)	0.60661	NS
	DPB1	03:01:01	123	6.02941	66	6.63984	1.11 (0.80–1.52)	0.51379	NS
	DPB1	04:02:01	185	9.06863	83	8.3501	0.91 (0.69–1.21)	0.51274	NS
	DPB1	05:01:01	886	43.4314	448	45.0704	1.07 (0.91–1.25)	0.39327	NS
	DPB1	09:01:01	242	11.8627	128	12.8773	1.10 (0.87–1.39)	0.42284	NS
	DPA1	01:03:01	501	24.0173	194	46.6346	1.02 (0.81–1.29)	0.86138	NS
	DPA1	02:01:01	125	5.99233	51	12.2596	1.07 (0.74–1.54)	0.68611	NS
	DPA1	02:02:02	457	21.908	170	40.8654	0.95 (0.75–1.20)	0.66899	NS
	DQA1	01:02:01	144	7.06575	68	6.78643	0.96 (0.70–1.30)	0.77623	NS
	DQA1	01:03:01	531	26.055	258	25.7485	0.98 (0.82–1.17)	0.85623	NS
	DQA1	01:04:01	151	7.40922	77	7.68463	1.04 (0.77–1.39)	0.78639	NS
	DQA1	03:01:01	151	7.40922	71	7.08583	0.95 (0.70–1.29)	0.74734	NS
	DQA1	03:02:01	302	14.8184	189	18.8623	1.34 (1.09–1.64)	0.0043995	0.026397
	DQA1	03:03:01	439	21.5407	188	18.7625	0.84 (0.69–1.02)	0.075135	NS

## Sheet: Supplementary Table 4
	Supplementary Table 4: HLA haplotype analysis of HLA-DRB1, -DQA1 and -DQB1 in asymptomatic Japanese PBC patients and s0, s1 and s2 Japanese PBC patients. Abbreviations: OR = odds ratio; 95%CI = 95% confidence interval; Pc-value = multiple testing-corrected p-value; binned = rare HLA alleles with expected count < 5, combined into a common class.
	DRB1~DQB1	aPBC	%	s0,s1,s2	%	OR (95%CI)	P-value	Pc-value
	04:05:01~04:01:01	377	18.4262	169	16.7327	0.89 (0.72–1.09)	0.25031	NS
	08:03:02~06:01:01	262	12.8055	119	11.7822	0.91 (0.72–1.15)	0.42053	NS
	09:01:02~03:03:02	288	14.0762	182	18.0198	1.34 (1.09–1.65)	0.0044748	0.018
	15:02:01~06:01:01	261	12.7566	137	13.5644	1.07 (0.85–1.35)	0.53256	NS
	DRB1~DQA1~DQB1	aPBC	%	s0,s1,s2	%	OR (95% CI)	P-value	Pc-value
	01:01:01~01:01:01~05:01:01	103	5.02684	42	4.1543	0.82 (0.55–1.19)	0.28528	NS
	15:02:01~01:03:01~06:01:01	261	12.7379	137	13.5509	1.07 (0.85–1.35)	0.52943	NS
	08:03:02~01:03:01~06:01:01	262	12.7867	119	11.7705	0.91 (0.72–1.15)	0.42323	NS
	09:01:02~03:02:01~03:03:02	287	14.0068	182	18.002	1.35 (1.09–1.66)	0.003908	0.02
	04:05:01~03:03:01~04:01:01	377	18.3992	169	16.7161	0.89 (0.72–1.09)	0.25272	NS

## Sheet: Supplementary Table 5
	Supplementary Table 5. Demographic and biochemical values of PBC with HCC versus PBC without HCC. Abbreviations: ALT: alanine transaminase, ALP: alkaline phosphatase
		PBC with HCC (n=52)	PBC without HCC (n=1618)	P-value
	Age (years), median(range)	70 (45-85)	59 (22-89)	< 0.001
	Female (%)	76.9	82.6	0.06
	ALT (IU/L), (mean ± SD)	63 ± 42	55 ± 89	0.02
	ALP (IU/L), (mean ± SD)	702 ± 400	574 ± 410	0.06
	IgM (mg/dL), (mean ± SD)	452 ± 359	351 ± 254	0.27
	IgG (mg/dL), (mean ± SD)	1922 ± 901	1636 ± 502	0.01
	Anti-gp210 antibodies positive (%)	27.5	25.9	0.87
	Anti-mitochondrial antibodies positive (%)	90	88.3	1
	Anti-nuclear antibodies positive (%)	76.6	72.3	0.62
	autoimmune hepatitis (%)	13.5	5.2	0.09
	other autoimmune diseases (%)	21.2	20.9	0.97

## Sheet: Supplementary Table 6
	Supplementary Table 6: Association analysis of HLA-A, -C, -B, -DRB1, -DQA1, -DQB1, -DPA1 and -DPB1 in Japanese PBC with hepatocellular carcinoma (HCC) and Japanese PBC without HCC. Abbreviations: OR = odds ratio; 95%CI = 95% confidence interval; Pc-value = multiple testing-corrected p-value; binned = rare HLA alleles with expected count < 5, combined into a common class.
	Locus	Allele	PBC without HCC (2n=3208)	%	PBC with HCC (2n=98)	%	OR (95%CI)	P-value	Pc-value
	A	02:01:01	357	11.1284	13	13.2653	1.22 (0.62–2.23)	0.50863	NS
	A	02:06:01	304	9.47631	6	6.12245	0.62 (0.22–1.43)	0.26188	NS
	A	11:01:01	315	9.8192	7	7.14286	0.71 (0.27–1.53)	0.37873	NS
	A	24:02:01	1315	40.9913	45	45.9184	1.22 (0.80–1.87)	0.32886	NS
	A	26:01:01	268	8.35411	10	10.2041	1.25 (0.57–2.44)	0.51566	NS
	A	31:01:02	281	8.75935	6	6.12245	0.68 (0.24–1.56)	0.3611	NS
	A	binned	368	11.4713	11	11.2245	0.98 (0.47–1.86)	0.93977	NS
	B	15:01:01	177	5.51746	8	8.16327	1.56 (0.64–3.27)	0.23773	NS
	B	35:01:01	249	7.76185	8	8.16327	1.08 (0.45–2.26)	0.8382	NS
	B	40:01:02	219	6.82668	7	7.14286	1.07 (0.41–2.34)	0.86017	NS
	B	40:02:01	292	9.10224	9	9.18367	1.03 (0.45–2.08)	0.92862	NS
	B	40:06:01	193	6.01621	8	8.16327	1.42 (0.59–2.98)	0.35024	NS
	B	46:01:01	234	7.29426	12	12.2449	1.81 (0.89–3.40)	0.055833	NS
	B	51:01:01	280	8.72818	4	4.08163	0.45 (0.12–1.22)	0.11581	NS
	B	52:01:01	456	14.2145	15	15.3061	1.12 (0.59–1.97)	0.69878	NS
	B	54:01:01	283	8.8217	7	7.14286	0.81 (0.31–1.77)	0.60044	NS
	B	binned	823	25.6546	18	18.3673	0.67 (0.37–1.13)	0.12514	NS
	C	01:02:01	670	20.8853	25	25.5102	1.30 (0.78–2.09)	0.26836	NS
	C	03:03:01	381	11.8766	16	16.3265	1.45 (0.78–2.53)	0.18189	NS
	C	03:04:01	428	13.3416	11	11.2245	0.82 (0.39–1.56)	0.54292	NS
	C	07:02:01	384	11.9701	9	9.18367	0.74 (0.33–1.49)	0.40115	NS
	C	08:01:01	247	7.6995	11	11.2245	1.52 (0.72–2.90)	0.20001	NS
	C	12:02:02	457	14.2456	15	15.3061	1.09 (0.58–1.92)	0.76753	NS
	C	14:02:01	226	7.04489	3	3.06122	0.42 (0.08–1.27)	0.12602	NS
	C	binned	415	12.9364	8	8.16327	0.60 (0.25–1.24)	0.16348	NS
	DRB1	01:01:01	171	5.33042	4	4.08163	0.75 (0.20–2.03)	0.5812	NS
	DRB1	04:05:01	578	18.0175	18	18.3673	1.02 (0.57–1.73)	0.94301	NS
	DRB1	08:02:01	186	5.798	6	6.12245	1.06 (0.37–2.43)	0.89975	NS
	DRB1	08:03:02	436	13.591	20	20.4082	1.62 (0.93–2.71)	0.056079	NS
	DRB1	09:01:02	486	15.1496	20	20.4082	1.43 (0.82–2.39)	0.15952	NS
	DRB1	15:02:01	444	13.8404	15	15.3061	1.12 (0.59–1.98)	0.69057	NS
	DRB1	binned	895	27.899	15	15.3061	0.46 (0.25–0.82)	0.0056224	NS
	DQB1	03:01:01	179	5.5798	3	3.06122	0.53 (0.11–1.64)	0.28156	NS
	DQB1	03:02:01	247	7.6995	4	4.08163	0.51 (0.14–1.37)	0.18287	NS
	DQB1	03:03:02	513	15.9913	20	20.4082	1.35 (0.77–2.25)	0.24149	NS
	DQB1	04:01:01	579	18.0486	18	18.3673	1.02 (0.57–1.74)	0.9356	NS
	DQB1	05:01:01	192	5.98504	4	4.08163	0.67 (0.18–1.80)	0.43189	NS
	DQB1	06:01:01	881	27.4626	35	35.7143	1.47 (0.93–2.27)	0.072185	NS
	DQB1	binned	617	19.2332	14	14.2857	0.70 (0.36–1.25)	0.21957	NS
	DPB1	02:01:02	590	18.3915	26	26.5306	1.6 (0.97–2.56)	0.041847	NS
	DPB1	03:01:01	194	6.04738	6	6.12245	1.01 (0.36–2.33)	0.97674	NS
	DPB1	04:02:01	284	8.85287	8	8.16327	0.91 (0.38–1.91)	0.81125	NS
	DPB1	05:01:01	1443	44.9813	33	33.6735	0.62 (0.39–0.96)	0.026181	NS
	DPB1	09:01:01	411	12.8117	16	16.3265	1.33 (0.72–2.31)	0.30801	NS
	DPB1	binned	284	8.85287	9	9.18367	1.04 (0.46–2.10)	0.91116	NS
	DPA1	01:03:01	669	20.8541	19	19.3878	1.81 (0.84–4.02)	0.097768	NS
	DPA1	02:02:02	633	19.7319	11	11.2245	0.72 (0.31–1.57)	0.37156	NS
	DPA1	binned	196	6.10973	2	2.04082	0.44 (0.05–1.77)	0.25443	NS
	DQA1	01:01:01	172	5.3616	4	4.08163	0.75 (0.20–2.01)	0.57207	NS
	DQA1	01:02:01	218	6.79551	3	3.06122	0.43 (0.09–1.32)	0.14247	NS
	DQA1	01:03:01	889	27.712	35	35.7143	1.44 (0.92–2.23)	0.087222	NS
	DQA1	01:04:01	218	6.79551	6	6.12245	0.89 (0.31–2.05)	0.7855	NS
	DQA1	03:01:01	210	6.54613	4	4.08163	0.60 (0.16–1.62)	0.32408	NS
	DQA1	03:02:01	512	15.9601	20	20.4082	1.34 (0.77–2.24)	0.24613	NS
	DQA1	03:03:01	651	20.293	22	22.449	1.13 (0.66–1.85)	0.61723	NS
	DQA1	binned	324	10.0998	4	4.08163	0.38 (0.10–1.01)	0.048417	NS

## Sheet: Supplementary Table 7
	Supplementary Table 7: Age-matched HLA association analysis of HLA-A, -C, -B, -DRB1, -DQA1, -DQB1, -DPA1 and -DPB1 in Japanese PBC with hepatocellular carcinoma (HCC) and Japanese PBC without HCC. Abbreviations: OR = odds ratio; 95%CI = 95% confidence interval; Pc-value = multiple testing-corrected p-value; binned = rare HLA alleles with expected count < 5, combined into a common class.
	Locus	Allele	PBC without HCC (2n=94)	%	PBC with HCC (2n=98)	%	OR (95%CI)	P-value	Pc-value			DRB1~DQB1	PBC without HCC (2n=94)	%	PBC with HCC (2n=98)	%	OR (95%CI)	p.value	Pc-value
	A	02:01:01	7	7.44681	13	13.2653	1.90 (0.66–5.90)	0.18705	NS			04:05:01~04:01:01	22	23.4043	18	18.3673	0.74 (0.34–1.57)	0.39029	NS
	A	02:06:01	12	12.766	6	6.12245	0.45 (0.13–1.36)	0.11439	NS			08:03:02~06:01:01	15	15.9574	20	20.4082	1.35 (0.61–3.05)	0.42458	NS
	A	02:07:01	8	8.51064	9	9.18367	1.09 (0.35–3.40)	0.86965	NS			09:01:02~03:03:02	7	7.44681	20	20.4082	3.19 (1.21–9.36)	0.0098064	0.049032
	A	11:01:01	14	14.8936	7	7.14286	0.44 (0.14–1.24)	0.085407	NS			15:02:01~06:01:01	18	19.1489	15	15.3061	0.76 (0.33–1.73)	0.48047	NS
	A	24:02:01	36	38.2979	45	45.9184	1.37 (0.74–2.53)	0.28515	NS			binned	32	34.0426	25	25.5102	0.66 (0.34–1.30)	0.19581	NS
	A	26:01:01	8	8.51064	10	10.2041	1.22 (0.41–3.74)	0.68737	NS
	A	binned	9	9.57447	8	8.16327	0.84 (0.27–2.58)	0.73078	NS
	B	15:01:01	8	8.51064	8	8.16327	0.98 (0.30–3.14)	0.9649	NS
	B	35:01:01	6	6.38298	8	8.16327	1.33 (0.39–4.86)	0.60692	NS
	B	40:01:02	4	4.25532	7	7.14286	1.77 (0.43–8.51)	0.37026	NS
	B	40:02:01	9	9.57447	9	9.18367	0.98 (0.33–2.93)	0.96256	NS
	B	46:01:01	9	9.57447	12	12.2449	1.35 (0.49–3.83)	0.52021	NS
	B	52:01:01	17	18.0851	15	15.3061	0.84 (0.36–1.93)	0.65053	NS
	B	54:01:01	17	18.0851	7	7.14286	0.36 (0.12–0.97)	0.025148	NS
	B	binned	24	25.5319	30	30.6122	1.33 (0.67–2.63)	0.38228	NS
	C	01:02:01	28	29.7872	25	25.5102	0.81 (0.41–1.60)	0.50752	NS
	C	03:03:01	12	12.766	16	16.3265	1.33 (0.55–3.29)	0.48468	NS
	C	03:04:01	8	8.51064	11	11.2245	1.36 (0.47–4.09)	0.529	NS
	C	07:02:01	13	13.8298	9	9.18367	0.63 (0.23–1.70)	0.31232	NS
	C	08:01:01	2	2.12766	11	11.2245	5.82 (1.21–55.02)	0.012143	NS
	C	12:02:02	17	18.0851	15	15.3061	0.82 (0.35–1.88)	0.6055	NS
	C	binned	14	14.8936	11	11.2245	0.72 (0.28–1.83)	0.45013	NS
	DRB1	04:05:01	22	23.4043	18	18.3673	0.74 (0.34–1.57)	0.39029	NS
	DRB1	08:03:02	15	15.9574	20	20.4082	1.35 (0.61–3.05)	0.42458	NS
	DRB1	09:01:02	7	7.44681	20	20.4082	3.19 (1.21–9.36)	0.0098064	0.049032
	DRB1	15:02:01	18	19.1489	15	15.3061	0.76 (0.33–1.73)	0.48047	NS
	DRB1	binned	32	34.0426	25	25.5102	0.66 (0.34–1.30)	0.19581	NS
	DQB1	03:03:02	7	7.44681	20	20.4082	3.19 (1.21–9.36)	0.0098064	0.0392256
	DQB1	04:01:01	22	23.4043	18	18.3673	0.74 (0.34–1.57)	0.39029	NS
	DQB1	06:01:01	33	35.1064	35	35.7143	1.03 (0.54–1.94)	0.92984	NS
	DQB1	binned	32	34.0426	25	25.5102	0.66 (0.34–1.30)	0.19581	NS
	DPB1	02:01:02	15	15.9574	26	26.5306	1.90 (0.89–4.18)	0.073919	NS
	DPB1	02:02:01	6	6.38298	7	7.14286	1.13 (0.31–4.23)	0.83406	NS
	DPB1	03:01:01	5	5.31915	6	6.12245	1.16 (0.28–4.99)	0.81078	NS
	DPB1	04:02:01	5	5.31915	8	8.16327	1.58 (0.44–6.38)	0.43298	NS
	DPB1	05:01:01	39	41.4894	33	33.6735	0.72 (0.38–1.34)	0.26345	NS
	DPB1	09:01:01	16	17.0213	16	16.3265	0.95 (0.41–2.19)	0.89726	NS
	DPB1	binned	8	8.51064	2	2.04082	0.22 (0.02–1.17)	0.043706	NS
	DPA1	01:03:01	14	14.8936	19	19.3878	0.84 (0.23–2.92)	0.75229	NS
	DPA1	02:01:01	2	2.12766	2	2.04082	0.67 (0.05–9.97)	0.6953	NS
	DPA1	02:02:02	6	6.38298	11	11.2245	1.40 (0.37–5.62)	0.58085	NS
	DQA1	01:02:01	9	9.57447	3	3.06122	0.30 (0.05–1.25)	0.062351	NS
	DQA1	01:03:01	33	35.1064	35	35.7143	1.03 (0.54–1.94)	0.92984	NS
	DQA1	01:04:01	5	5.31915	6	6.12245	1.16 (0.28–4.99)	0.81078	NS
	DQA1	03:02:01	7	7.44681	20	20.4082	3.19 (1.21–9.36)	0.0098064	NS
	DQA1	03:03:01	24	25.5319	22	22.449	0.84 (0.41–1.73)	0.61686	NS
	DQA1	binned	16	17.0213	12	12.2449	0.68 (0.28–1.64)	0.34855	NS

## Sheet: Supplementary Table 8
	Supplementary Table 8: HLA association analysis of HLA-A, -C, -B, -DRB1, -DQA1, -DQB1, -DPA1 and -DPB1 in Japanese PBC with and without liver transplant and death from liver failure. Abbreviations: OR = odds ratio; 95%CI = 95% confidence interval; Pc-value = multiple testing-corrected p-value; binned = rare HLA alleles with expected count < 5, combined into a common class.
	Locus	Allele	PBC without liver transplant and liver failure	%	PBC with liver transplant and liver failure	%	OR (95%CI)	p.value	Pc-value
	A	02:01:01	339	11.1002	31	12.3016	1.12 (0.73–1.67)	0.56096	NS
	A	02:06:01	285	9.33202	25	9.92063	1.07 (0.67–1.66)	0.75802	NS
	A	02:07:01	143	4.68238	16	6.34921	1.38 (0.76–2.37)	0.2346	NS
	A	11:01:01	305	9.9869	17	6.74603	0.65 (0.37–1.09)	0.095373	NS
	A	24:02:01	1264	41.3883	96	38.0952	0.87 (0.66–1.14)	0.30723	NS
	A	26:01:01	250	8.18599	28	11.1111	1.4 (0.89–2.13)	0.1078	NS
	A	31:01:02	268	8.77538	19	7.53968	0.85 (0.49–1.38)	0.5031	NS
	A	33:03:01	125	4.09299	14	5.55556	1.38 (0.72–2.45)	0.26618	NS
	A	binned	75	2.4558	6	2.38095	0.97 (0.34–2.24)	0.94112	NS
	B	07:02:01	154	5.04587	11	4.4	0.87 (0.42–1.62)	0.65227	NS
	B	15:01:01	176	5.76671	9	3.6	0.61 (0.27–1.21)	0.15209	NS
	B	35:01:01	237	7.7654	20	8	1.03 (0.61–1.67)	0.8941	NS
	B	39:01:01	71	2.32634	5	2	0.86 (0.27–2.12)	0.74078	NS
	B	39:01:03	66	2.16252	6	2.4	1.11 (0.39–2.59)	0.80477	NS
	B	40:01:02	204	6.68414	22	8.8	1.35 (0.81–2.15)	0.20275	NS
	B	40:02:01	282	9.23984	19	7.6	0.81 (0.47–1.32)	0.38647	NS
	B	40:06:01	184	6.02883	17	6.8	1.14 (0.64–1.91)	0.62393	NS
	B	44:03:01	95	3.11271	11	4.4	1.43 (0.68–2.73)	0.26695	NS
	B	46:01:01	223	7.30668	23	9.2	1.29 (0.78–2.03)	0.27306	NS
	B	48:01:01	64	2.09699	9	3.6	1.74 (0.75–3.58)	0.12021	NS
	B	51:01:01	262	8.58453	22	8.8	1.03 (0.62–1.63)	0.907	NS
	B	52:01:01	439	14.384	32	12.8	0.87 (0.58–1.29)	0.49111	NS
	B	54:01:01	269	8.81389	21	8.4	0.95 (0.57–1.52)	0.82409	NS
	B	59:01:01	88	2.88336	6	2.4	0.83 (0.29–1.9)	0.65863	NS
	B	binned	238	7.79817	17	6.8	0.86 (0.49–1.44)	0.56977	NS
	C	01:02:01	640	20.9561	55	21.8254	1.05 (0.76–1.45)	0.7448	NS
	C	03:03:01	372	12.1807	25	9.92063	0.79 (0.5–1.22)	0.28876	NS
	C	03:04:01	403	13.1958	36	14.2857	1.1 (0.74–1.59)	0.62411	NS
	C	04:01:01	92	3.01244	6	2.38095	0.79 (0.28–1.8)	0.56997	NS
	C	07:02:01	365	11.9515	28	11.1111	0.92 (0.59–1.39)	0.69195	NS
	C	08:01:01	231	7.56385	27	10.7143	1.47 (0.92–2.25)	0.073132	NS
	C	12:02:02	440	14.4073	32	12.6984	0.86 (0.57–1.28)	0.45608	NS
	C	14:02:01	211	6.90897	18	7.14286	1.04 (0.59–1.72)	0.88823	NS
	C	14:03:01	95	3.11067	11	4.36508	1.42 (0.68–2.71)	0.2773	NS
	C	15:02:01	99	3.24165	8	3.1746	0.98 (0.41–2.04)	0.9539	NS
	C	binned	106	3.47086	6	2.38095	0.68 (0.24–1.55)	0.358	NS
	DRB1	01:01:01	159	5.22339	16	6.4	1.24 (0.68–2.12)	0.42524	NS
	DRB1	04:03:01	80	2.62812	4	1.6	0.6 (0.16–1.62)	0.32154	NS
	DRB1	04:05:01	552	18.134	44	17.6	0.96 (0.67–1.36)	0.833	NS
	DRB1	04:06:01	64	2.1025	4	1.6	0.76 (0.2–2.06)	0.59116	NS
	DRB1	08:02:01	173	5.68331	19	7.6	1.36 (0.79–2.25)	0.2137	NS
	DRB1	08:03:02	420	13.7976	36	14.4	1.05 (0.71–1.53)	0.79093	NS
	DRB1	09:01:02	464	15.2431	42	16.8	1.12 (0.77–1.6)	0.51164	NS
	DRB1	12:01:01	85	2.79238	3	1.2	0.42 (0.08–1.29)	0.13336	NS
	DRB1	13:02:01	76	2.49671	4	1.6	0.64 (0.17–1.72)	0.37594	NS
	DRB1	14:05:01	88	2.89093	5	2	0.69 (0.22–1.68)	0.41361	NS
	DRB1	14:54:01	111	3.64652	14	5.6	1.57 (0.82–2.8)	0.12019	NS
	DRB1	15:01:01	135	4.43495	17	6.8	1.57 (0.87–2.67)	0.086632	NS
	DRB1	15:02:01	429	14.0933	30	12	0.83 (0.54–1.24)	0.35822	NS
	DRB1	binned	208	6.83311	12	4.8	0.69 (0.34–1.25)	0.21579	NS
	DQB1	03:01:01	170	5.56647	12	4.7619	0.85 (0.42–1.55)	0.59043	NS
	DQB1	03:02:01	234	7.66208	17	6.74603	0.87 (0.49–1.46)	0.59773	NS
	DQB1	03:03:02	489	16.0118	44	17.4603	1.11 (0.77–1.57)	0.54784	NS
	DQB1	04:01:01	552	18.0747	45	17.8571	0.99 (0.69–1.39)	0.93125	NS
	DQB1	04:02:01	143	4.68238	11	4.36508	0.93 (0.45–1.74)	0.81831	NS
	DQB1	05:01:01	178	5.82842	18	7.14286	1.24 (0.71–2.07)	0.39576	NS
	DQB1	05:02:01	68	2.22659	9	3.57143	1.63 (0.7–3.32)	0.17369	NS
	DQB1	05:03:01	151	4.94434	11	4.36508	0.88 (0.42–1.65)	0.68224	NS
	DQB1	06:01:01	850	27.8324	66	26.1905	0.92 (0.68–1.24)	0.57566	NS
	DQB1	06:02:01	128	4.19122	14	5.55556	1.34 (0.7–2.39)	0.30456	NS
	DQB1	06:04:01	71	2.32482	4	1.5873	0.68 (0.18–1.84)	0.44982	NS
	DQB1	binned	20	0.654879	1	0.396825	0.6 (0.01–3.81)	0.62019	NS
	DPB1	02:01:02	579	18.9587	37	14.8	0.74 (0.5–1.07)	0.10454	NS
	DPB1	02:02:01	116	3.7983	10	4	1.06 (0.49–2.05)	0.87281	NS
	DPB1	03:01:01	189	6.18861	11	4.4	0.7 (0.34–1.3)	0.25422	NS
	DPB1	04:02:01	276	9.03733	16	6.4	0.69 (0.38–1.16)	0.15782	NS
	DPB1	05:01:01	1347	44.1061	129	51.6	1.35 (1.03–1.76)	0.02194	NS
	DPB1	09:01:01	394	12.9011	33	13.2	1.03 (0.68–1.51)	0.89226	NS
	DPB1	binned	153	5.00982	14	5.6	1.12 (0.59–1.99)	0.68215	NS
	DPA1	01:03:01	656	44.9315	32	45.7143	1.03 (0.62–1.72)	0.89767	NS
	DPA1	02:01:01	183	12.5342	13	18.5714	1.59 (0.78–3.01)	0.13984	NS
	DPA1	02:02:02	619	42.3973	25	35.7143	0.75 (0.44–1.27)	0.26859	NS
	DPA1	02:07:01	2	0.136986	0	0	0 (0–111.78)	0.75666	NS
	DQA1	01:01:01	160	5.26316	16	6.34921	1.22 (0.67–2.09)	0.46144	NS
	DQA1	01:02:01	203	6.67763	18	7.14286	1.08 (0.61–1.78)	0.77672	NS
	DQA1	01:03:01	858	28.2237	66	26.1905	0.9 (0.66–1.22)	0.49002	NS
	DQA1	01:04:01	205	6.74342	19	7.53968	1.13 (0.65–1.85)	0.62955	NS
	DQA1	03:01:01	198	6.51316	16	6.34921	0.97 (0.54–1.65)	0.9192	NS
	DQA1	03:02:01	488	16.0526	44	17.4603	1.11 (0.77–1.56)	0.55963	NS
	DQA1	03:03:01	628	20.6579	45	17.8571	0.83 (0.58–1.17)	0.28941	NS
	DQA1	04:01:01	126	4.14474	13	5.15873	1.26 (0.64–2.27)	0.44178	NS
	DQA1	binned	174	5.72368	15	5.95238	1.04 (0.56–1.8)	0.88079	NS
